# Supplementary material for: Motivations behind complementary and alternative medicine use in patients with Crohn’s disease and ulcerative colitis
Source: J Can Assoc Gastroenterol. 2024 Jul 31;7(5):376–83. doi: 10.1093/jcag/gwae020 (PMC11477972; doi:10.1093/jcag/gwae020)
Supplement: gwae020_suppl_Supplementary_Material [file gwae020_suppl_supplementary_material.zip]

Archive with 7 entries (7 files):
- CAM_STROBE_Cohort_Checklist.pdf
- Greg Rosenfeld JCAG Disclosure .docx
- JCAG Disclosure Almasan, Gina.docx
- JCAG Disclosure_Bressler, Brian.docx
- JCAG Disclosure_Trasolini Rob.docx
- KLEMM Natasha_ICJME Form.docx
- Leungcoi_disclosure.docx
